# Supplementary material for: Positive Effects of Aerobic-Resistance Exercise and an Ad Libitum High-Protein, Low-Glycemic Index Diet on Irisin, Omentin, and Dyslipidemia in Men with Abdominal Obesity: A Randomized Controlled Trial
Source: Nutrients. 2024 Oct 14;16(20):3480. doi: 10.3390/nu16203480 (PMC11510197; doi:10.3390/nu16203480)
Supplement: Supplementary file 1 [file nutrients-16-03480-s001.zip]

Archive with 1 entries (1 files):
- nutrients-3190742-supplementary.pdf
